# Supplementary material for: Insights into genome recoding from the mechanism of a classic +1-frameshifting tRNA
Source: Nat Commun. 2021 Jan 12;12:328. doi: 10.1038/s41467-020-20373-z (PMC7803779; doi:10.1038/s41467-020-20373-z)
Supplement: Supplementary file 3 — Source Data [file 41467_2020_20373_MOESM3_ESM.xlsx]

## Sheet: Fig 2AB
	Figure 2a
	+1 frameshifting (%)	sufB2	sufB2	proL	proL
	Repeats	m1G37+	m1G37-	m1G37+	m1G37-
	1	6.47024	21.8687	2.17075	6.27155
	2	7.36877	19.3574	1.4525	6.5177
	3	7.87337	19.7535	1.46875	6.79662
	4	9.83878	22.2716	0.612532	8.58437
	5	9.34368		2.11924
	6			0.624699
	Average	8.17897	20.8128	1.40808	7.04256
	SD	1.24748	1.27312	0.624453	0.909339
	Figure 2b
	Relative +1 frameshifting	sufB2	sufB2	proL	proL
	Repeats	m1G37+	m1G37-	m1G37+	m1G37-
	1	0.439644	0.718589	0	0.29575
	2	0.230205	0.764231	0	0.571483
	3	0.466331	0.994881	0	0.708394
	Average	0.378726	0.8259	0	0.525209
	SD	0.105584	0.120932	0	0.17161

## Sheet: Fig 3C
	Figure 3c
	Dipeptide formation (%)	Pro-ProL/Arg-ProL		Pro-SufB2/Arg-SufB2		Pro-ProL/Arg-SufB2		Pro-SufB2/Arg-ProL
	Repeats	fMP	fMR	fMP	fMR	fMP	fMR	fMP	fMR
	1	48.5	51.5	49.3	50.7	62.3	37.7	43.8	56.2
	2	48.1	51.9	48.5	51.5	52	48	44.9	55.1
	3	49.4	50.6	50.4	49.6	56.4	43.6	40.3	59.7
	4	50.7	49.3	51.9	48	57.2	42.8	41.6	58.4
	Average	49.175	50.825	50.025	49.95	56.975	43.025	42.65	57.35
	SD	0.998436	0.998436	1.27549	1.31244	3.65676	3.65676	1.80347	1.80347
	Figure 3d
	kfMP, obs (s-1)
	Repeats	CCC-CGU	CCC-UGU	CCC-AGU	CCC-GGU	CCU-CGU	CCA-CGU	CCG-CGU	CGC-CGU	GCC-CGU
	1	1.01	0.9	1.16	1.72	0.25	0.06	0.1	N.D.	N.D.
	2	0.83	0.96	1.25	1.82	0.27	0.09	0.1
	3	0.93	1.08	1.43	1.58	0.21	0.1	0.11
	4	0.81	1.03	1.05	1.97
	Average	0.895	0.9925	1.2225	1.7725	0.243333	0.0833333	0.103333
	SD	0.0804674	0.0683283	0.139172	0.142368	0.0249444	0.0169967	0.00471405

## Sheet: Fig 5C
	Figure 5c
	Tripeptide formation (%)	G37-state SufB2		m1G37-state SufB2		native-state SufB2
	Repeats	fMPV	fMPR	fMPV	fMPR	fMPV	fMPR
	1	89.5	10.5	26.6	73.4	27.3	72.7
	2	92.1	7.9	24.8	75.2	34	66
	3	86.4	13.6	22.5	77.5	29.2	70.8
	Average	89.3333	10.6667	24.6333	75.3667	30.1667	69.8333
	SD	2.33	2.33	1.67796	1.67796	2.81938	2.81938

## Sheet: Fig S2a
	Figure S2a
	Dipeptide formation (%)	Pro-ProL/Arg-ProL		Pro-SufB2/Arg-SufB2		Pro-ProL/Arg-SufB2		Pro-SufB2/Arg-ProL
	Repeats	fMP	fMR	fMP	fMR	fMP	fMR	fMP	fMR
	1	56.7	43.3	52.4	47.6	51.1	48.9	46.9	53.1
	2	56	44	47	53	52.8	47.2	45.8	54.2
	3	50.2	49.8	49.3	50.7	51	49	51.2	48.8
	4	46.5	53.5	48.5	51.5	49.5	50.5	49.6	50.4
	Average	52.35	47.65	49.3	50.7	51.1	48.9	48.375	51.625
	SD	4.21574	4.21574	1.97104	1.97104	1.16833	1.16833	2.13819	2.13819

## Sheet: Table S2
	Supplementary Table S2
	Conversion of fM to fMP (%)
		SufB2					ProL
	Time (s)	G37-state	m1G37-state	native-state		Time (s)	G37-state	m1G37-state	native-state
	0.1	0.91	0.006003	0.9		0.1	1.8	3.1	2
	0.2	4.5	0.010184	2.6		0.2	5	7.6	6.7
	0.4	16	0.024223	6		0.4	13	17	15
	0.6	26	0.051328	9.8		0.6	17	24	24
	1	36	0.12386	15		1	25	33	25
	2	43	0.22234	24		2	37	42	35
	3	47		31		3	39		41
	4	49	0.29856	34		4	40	44	40
	6	49	0.33871	37		6	44	45	43
	10	49	0.3711	39		10	47	54	42
	20	50	0.41361	40		20	45	55	42
	40		0.43481			40		55
	Conversion of fMP to fMPV (%)
		SufB2					ProL
	Time (s)	G37-state	m1G37-state	native-state		Time (s)	G37-state	m1G37-state	native-state
	0.1	6.1	2.8	7.7		0.04	1.8
	0.2	14	7.8	13		0.06	4.7
	0.4	32	14	18		0.1	9		0.052
	0.6	46	16	21		0.2	15	4	2.7
	1	59	18	23		0.4	19	7.4	5.4
	2	73	18	26		0.6	21	8.9	7.4
	4	84	21	26		1	21	10	7.9
	6	87	24	29		2	23	10	8.7
	10	92	24	29		3		11
	20	96	27	33		4	22	12	10
	40	93	27	36		6	24	12	10
						10	24	13	10
						20		12
	Conversion of fMP to fMPR (%)
		SufB2					ProL
	Time (s)	G37-state	m1G37-state	native-state		Time (s)	G37-state	m1G37-state	native-state
	0.1	2.2	11	2.9		0.04	0.88
	0.2	1.1	7.4	5.3		0.06	2.3
	0.4	2.3	10	3.4		0.1	3.5		3.6
	0.6	3.4	14			0.2	8.5	4.1	12
	1	5	20	5.8		0.4	21	14	30
	2	8.1	39	15		0.6	34	23	39
	4	9.7	59	33		1	46	36	48
	6	9.8	67	43		2	59	51	55
	10	10	74	52		3	65	57
	20	12	74	64		4	66	57	58
	40	12	76	71		6	67	59	58
						10		60	59
						20		62

## Sheet: Table S3
	Supplementary Table S3
	Conversion of fM to fMP (%)	EF-P			Conversion of fM to fMPV (%)	EF-P			Conversion of fM to fMPR (%)	EF-P
	Time (s)	0 µM	10 µM		Time (s)	0 µM	10 µM		Time (s)	0 µM	10 µM
	0.1	0.91	0.04		0.6	1.2			0.6	0.07	0.032
	0.2	4.5	2.4		1	2.7	3.6		1	0.85	0.079
	0.4	16	12		2	5.6	8.4		2	2.2	0.45
	0.6	26	22		4	15	19		4	2.1	1.5
	1	36	35		6	26	27		6	2.7	2
	2	43	44		10	30	35		10	3.6	2.7
	3	47			20	39	43		20	5	3.4
	4	49	49		40	57	50		40	6.8	4.1
	6	49	50		60	63	51		60	7.5	4.7
	10	49	50		100	63	54		100	8.3	5
	20	50	51		200	68	56		200	9.4	5.3
	40		51
					Conversion of fMP to fMPV (%)	EF-P			Conversion of fMP to fMPR (%)	EF-P
					Time (s)	0 µM	10 µM		Time (s)	0 µM	10 µM
					0.1		3.6		0.2	0.88	0.33
					0.2	10	8.4		0.4	2.1	0.91
					0.4	20	19		0.6	3	2
					0.6	26	27		1	4.2	3.5
					1	39	35		2	6.1	5.3
					2	44	43		4	7.9	7
					4	47	50		6	8.5	7.7
					6	52	51		10	8.8	7.9
					10	55	54		20	9.1	8.2
					20	57	56		40	9.1	8.4
					40	55	55		60	9.4	8.4
					60	57	54

## Sheet: Table S4
	Supplementary Table S5
	Pre-steady-state moviea
	Components	k70S IC→GS2 (s–1)	kGS1→GS2 (s–1)	kGS2→GS1 (s–1)	Keq
	SufB2-TC	0.30 ± 0.04	0.58 ± 0.02	0.32 ± 0.01	1.81 ± 0.08
	ProL-TC	0.6 ± 0.2	0.82 ± 0.04	0.45 ± 0.02	1.82 ± 0.12
	Steady-state movie at 1 min post-deliverya
	Components	k70S IC→GS2 (s–1)	kGS1→GS2 (s–1)	kGS2→GS1 (s–1)	Keq
	SufB2-TC	N.A.b	0.232 ± 0.006	0.236 ± 0.006	0.98 ± 0.04
	ProL-TC	N.A.	0.333 ± 0.009	0.32 ± 0.01	0.96 ± 0.04

## Sheet: Table S5
	Supplementary Table S5
	Pre-steady-state movie
	Components	k70S IC→GS2 (s–1)	kGS2→POST (s–1)a	POST (%)
	SufB2-TC + EF-G	0.33 ± 0.05	N.A.	20.4 ± 0.2
	ProL-TC + EF-G	0.31 ± 0.05	0.35 ± 0.02	42.8 ± 0.3
	Steady-state movie at 1 min post-delivery
	Components	k70S IC→GS2 (s–1)	kGS2→POST (s–1)a	POST (%)
	SufB2-TC + EF-G	N.A.	N.A.	35.5 ± 0.1
	ProL-TC + EF-G	N.A.	N.A.	72.6 ± 0.1
	Steady-state movie at 3 min post-delivery
	Components	k70S IC→GS2 (s–1)	kGS2→POST (s–1)a	POST (%)
	SufB2-TC + EF-G	N.A.	N.A.	34.6 ± 0.1
	Steady-state movie at 10 min post-delivery
	Components	k70S IC→GS2 (s–1)	kGS2→POST (s–1)a	POST (%)
	SufB2-TC + EF-G	N.A.	N.A.	56.2 ± 0.1
	Steady-state movie at 20 min post-delivery
	Components	k70S IC→GS2 (s–1)	kGS2→POST (s–1)a	POST (%)
	SufB2-TC + EF-G	N.A.	N.A.	63.4 ± 0.1

## Sheet: Table S6
	Supplementary Table S6
	Steady-state movie at 3 min post-delivery
	Components	kGS1→GS2 (s–1)	kGS2→GS1 (s–1)	Keq
	SufB2-TC + EF-G	0.260 ± 0.006	0.130 ± 0.003	2.00 ± 0.07
	Steady-state movie at 10 min post-delivery
	Components	kGS1→GS2 (s–1)	kGS2→GS1 (s–1)	Keq
	SufB2-TC + EF-G	0.208 ± 0.004	0.245 ± 0.005	0.85 ± 0.02
	Steady-state movie at 20 min post-delivery
	Components	kGS1→GS2 (s–1)	kGS2→GS1 (s–1)	Keq
	SufB2-TC + EF-G	0.180 ± 0.003	0.301 ± 0.006	0.60 ± 0.02

## Sheet: Table S7
	Supplementary Table S7
	Steady-state movie
	PRE–A Complex	kGS1→GS2 (s–1)a	kGS2→GS1 (s–1)a	Keqa
	SufB2	0.227 ± 0.002	0.363 ± 0.003	0.625 ± 0.008
	ProL	0.412 ± 0.003	0.267 ± 0.002	1.54 ± 0.02
